# Supplementary material for: Comparison of Physical Adsorption and Covalent Coupling Methods for Surface Density-Dependent Orientation of Antibody on Silicon
Source: Molecules. 2022 Jun 7;27(12):3672. doi: 10.3390/molecules27123672 (PMC9228713; doi:10.3390/molecules27123672)
Supplement: Supplementary file 1 [file molecules-27-03672-s001.zip]

Archive with 1 entries (1 files):
- molecules-1721700-supplementary.pdf
